# Supplementary material for: Anti-Bacterial and Anti-Fungal Properties of a Set of Transition Metal Complexes Bearing a Pyridine Moiety and [B(C6F5)4]2 as a Counter Anion
Source: Molecules. 2025 Jul 25;30(15):3121. doi: 10.3390/molecules30153121 (PMC12348494; doi:10.3390/molecules30153121)
Supplement: Supplementary file 1 [file molecules-30-03121-s001.zip]

Archive with 1 entries (1 files):
- molecules-3766994-supplementary.pdf
